# Supplementary material for: The Role of the Sedimentary Regime in Shaping the Distribution of Subtidal Sandbank Environments and the Associated Meiofaunal Nematode Communities: An Example from the Southern North Sea
Source: PLoS One. 2014 Oct 8;9(10):e109445. doi: 10.1371/journal.pone.0109445 (PMC4190271; doi:10.1371/journal.pone.0109445)
Supplement: Table S1 — Nematode species abundance by sampling station. (XLS) [file pone.0109445.s001.xls]

## Sheet: Nematodes in sample
Nematode species	Station
	SB-X	SB-X	SB-X	SB-X	SB-A	SB-A	SB-A	SB-A	SB-B	SB-B	SB-B	SB-B	SB-C	SB-C	SB-C	SB-C	SB-D	SB-D	SB-D	SB-D	SB-E	SB-F	SB-F	SB-F	SB-F	SB-G	SB-H	SB-I	SB-I	SB-I	SB-I	SB-J	BB-X	BB-X	BB-X	BB-X	BB-A	BB-A	BB-A	BB-A	BB-B	BB-B	BB-B	BB-B	BB-C	BB-C	BB-C	BB-C	BB-D
Epacanthion sp.	0	0	0	0	0	0	0	0	0	0	0	0	2	0	0	0	0	0	1	2	1	0	1	2	1	0	0	0	0	1	0	0	0	0	0	0	0	1	1	0	0	0	0	2	0	1	1	0	0
Enoploides brunettii	6	6	6	5	10	1	3	4	3	4	3	2	6	6	5	5	8	3	1	1	13	3	2	3	5	6	9	5	1	2	2	1	3	0	2	4	0	5	0	3	3	3	2	2	3	3	3	0	1
Enololaimus sp.	0	0	0	0	0	0	0	0	0	0	0	0	0	0	0	0	0	0	0	0	0	0	0	0	0	0	1	0	0	0	0	0	0	0	0	0	0	0	0	0	0	0	0	0	0	0	0	0	0
Mesacanthion diplechma	0	0	0	0	0	0	0	0	0	0	0	0	0	0	0	0	0	0	0	0	0	0	0	0	0	0	0	0	0	0	0	0	0	0	0	0	0	0	0	0	0	0	0	0	0	0	0	0	0
Mesacanthion hirsutum	0	0	0	2	0	1	1	1	2	2	0	0	0	1	4	2	0	3	0	0	8	14	5	16	4	1	0	0	0	0	1	0	1	1	1	1	0	1	0	2	0	1	0	1	0	0	0	0	1
Anticoma acuminata	0	0	0	0	0	0	0	0	0	0	0	0	0	0	0	0	0	0	0	0	1	0	0	0	0	0	0	0	0	0	0	0	0	0	0	0	0	0	0	0	0	0	0	0	0	0	0	0	0
Anticoma eberthi	1	4	1	0	1	4	1	3	0	0	0	0	1	0	0	0	2	3	1	1	0	0	0	0	0	0	0	1	0	0	1	0	1	1	3	2	0	0	0	0	4	1	0	0	0	2	4	7	3
Dolicholaimus sp.	0	0	0	0	0	0	0	0	0	0	0	0	0	0	0	0	0	0	0	0	0	0	0	0	0	0	0	0	1	0	0	0	0	0	0	0	0	0	0	0	0	0	0	0	0	0	0	0	0
Platycoma sp.	3	2	5	6	0	1	2	1	8	4	3	4	0	2	1	2	0	1	0	3	1	0	0	1	2	3	0	3	2	0	0	3	3	3	1	1	2	2	0	1	0	0	0	1	0	0	0	3	1
Halalaimus gracilis	0	1	1	1	2	2	0	0	0	1	4	0	0	1	0	0	1	1	0	1	0	0	1	1	0	3	1	0	0	2	0	1	0	0	0	0	2	0	0	2	0	0	0	1	0	0	0	6	1
Thalassoalaimus sp.	0	0	0	0	0	0	1	0	0	1	0	0	0	0	0	0	0	0	0	0	1	0	0	0	0	0	0	0	1	0	0	0	0	0	0	0	0	0	0	0	0	0	0	0	0	0	0	0	0
Chaetonema sp.	0	0	0	0	0	0	0	0	0	0	0	0	0	0	0	0	0	0	0	0	0	5	0	0	0	0	0	0	0	0	0	0	0	0	0	0	0	0	0	0	0	0	0	0	0	0	0	0	0
Belbolla sp.	1	0	0	0	0	0	0	0	0	0	0	0	0	0	0	0	0	0	0	0	0	0	0	0	0	0	0	0	0	0	0	0	0	0	0	0	0	0	0	0	0	0	0	0	0	0	0	0	0
Eurystomina sp.	0	0	1	0	1	0	0	0	0	0	0	0	0	0	0	0	1	0	0	0	0	1	0	0	0	1	0	0	0	0	0	0	0	0	0	0	0	0	0	0	0	1	1	0	0	1	0	1	0
Bathylaimus capacosus	0	0	0	0	1	0	0	0	0	0	0	0	0	0	0	0	0	0	0	0	0	0	0	0	0	0	0	0	0	0	0	0	0	0	0	0	0	0	0	0	0	0	0	0	0	0	0	0	0
Bathylaimus paralongisetosus	0	0	0	1	1	0	1	0	0	1	1	0	0	1	0	0	0	0	0	0	0	0	0	0	0	0	0	0	0	0	0	0	0	2	0	0	2	0	0	2	0	1	0	0	0	0	0	0	0
Bathylaimus tenuicaudatus	3	0	4	2	3	0	2	0	1	2	1	1	0	1	2	3	0	1	0	0	0	3	1	2	0	0	1	1	0	0	1	0	3	0	0	0	1	0	0	1	1	1	0	0	0	0	1	1	0
Gairleanema sp.	1	0	0	0	0	0	0	0	0	0	0	0	0	0	0	0	0	0	0	0	0	0	0	0	0	0	0	0	0	0	0	0	0	0	0	0	0	0	0	0	0	1	0	0	0	0	0	0	0
Tripyloides sp.	0	0	0	0	0	0	1	0	0	1	0	0	0	0	0	0	1	0	0	0	0	0	0	0	0	1	0	0	2	0	1	0	1	0	0	0	0	0	0	0	0	0	0	0	0	0	0	0	0
Oncholaimellus sp.	1	1	5	2	5	10	2	1	0	1	8	1	2	1	1	0	0	1	0	3	25	10	19	32	20	3	2	0	1	0	1	1	5	0	2	2	7	10	0	1	1	2	2	2	0	0	1	4	2
Oncholaimus skawensis	0	0	0	0	0	0	0	0	0	0	0	0	0	0	0	0	0	0	0	0	0	0	0	0	0	1	0	0	0	0	0	0	0	0	0	0	0	0	0	0	0	0	0	0	0	0	0	0	0
Viscosia abyssorum	0	0	0	0	0	0	0	0	0	0	0	0	0	0	0	0	0	0	0	0	14	4	3	3	1	1	7	1	2	0	2	0	0	0	0	0	0	0	0	0	0	0	0	0	0	0	0	0	0
Viscosia elegans	1	4	11	3	3	0	2	4	2	4	0	1	3	4	2	3	3	4	0	1	65	57	57	103	32	9	6	1	0	2	2	2	1	2	1	0	1	4	2	0	0	1	0	0	0	0	0	1	1
Viscosia cobbi	0	0	1	0	0	0	0	0	0	0	0	0	0	0	1	0	0	4	1	1	0	0	0	0	0	0	0	0	0	0	0	0	0	0	0	0	0	0	0	0	0	0	0	0	0	0	0	0	0
Viscosia glabra	0	0	0	0	0	0	0	0	0	0	0	0	0	0	0	0	0	0	0	0	0	0	0	0	0	0	0	0	0	0	0	0	0	1	0	0	0	0	0	0	0	0	0	0	0	0	0	0	0
Rhabdodemania sp.	0	0	1	0	0	4	4	0	3	1	1	0	0	9	4	1	4	5	2	8	0	0	0	0	0	2	0	1	0	0	1	0	2	2	6	1	1	4	2	2	2	1	3	1	1	2	3	4	7
Rhabdocoma riemanni	0	0	0	0	0	0	0	0	0	0	0	0	0	1	0	0	0	0	0	0	0	0	0	0	0	0	3	1	1	7	2	1	0	0	0	0	0	0	0	0	0	0	0	2	0	0	0	1	0
Rhabditis sp.	0	0	0	0	0	0	1	0	0	0	0	0	0	0	1	0	0	0	0	0	0	0	0	0	0	0	0	0	0	0	0	0	0	0	0	1	0	0	0	0	0	0	0	0	0	0	0	0	0
Chromadorella duopapillata	0	1	0	0	0	0	0	0	0	0	0	0	0	0	0	0	0	0	0	0	0	0	0	0	0	0	0	0	0	0	0	0	0	0	0	0	0	0	0	0	0	0	0	0	0	0	0	0	0
Chromadorita tentabunda	0	0	0	1	1	2	0	4	0	0	0	0	0	0	3	3	3	0	0	0	8	4	0	2	1	8	1	1	1	0	1	0	1	0	2	0	0	1	0	2	3	1	3	2	1	1	1	0	0
Dichromadora cucullata	2	4	0	0	0	0	0	0	0	0	0	0	0	0	0	0	0	0	0	0	0	0	0	0	0	0	0	0	0	0	0	0	0	0	0	0	0	0	0	0	0	0	0	0	0	0	0	0	0
Neochromadora poecilosoma	7	2	77	0	3	13	9	9	11	27	7	1	3	5	4	5	2	15	1	7	1	2	0	0	1	14	9	1	3	3	1	2	2	1	1	1	2	2	1	5	11	13	9	19	5	21	5	2	5
Neochromadora trichophora	3	38	12	17	4	3	11	27	2	3	0	0	3	26	13	30	7	35	2	10	2	8	2	7	2	3	1	4	5	2	4	0	5	0	5	6	5	2	1	2	9	25	12	20	3	14	2	11	4
Prochromadorella septempapillata	6	16	39	10	14	4	15	13	6	23	7	9	7	17	5	0	4	6	4	3	14	12	1	4	1	66	19	3	6	3	9	10	3	5	4	5	3	5	2	14	13	6	4	14	18	6	9	1	10
Prochromadorella sp. 1	0	0	0	0	0	0	1	0	0	1	1	0	1	0	2	0	1	2	0	1	0	0	0	0	0	1	0	0	0	0	0	0	1	0	0	0	0	0	0	0	1	0	0	0	0	0	0	0	1
Rhips sp.	0	0	0	0	0	0	0	0	0	0	0	0	0	0	0	0	0	0	0	0	0	0	0	0	0	1	0	2	3	0	0	1	0	0	0	0	0	0	0	0	0	1	0	0	0	0	0	0	0
Spilophorella paradoxa	1	0	0	1	0	0	1	1	0	0	0	0	0	0	0	0	0	0	0	0	2	0	0	0	0	12	1	0	0	0	0	1	0	0	0	0	0	0	1	0	0	0	1	1	1	1	0	0	1
Vasostoma sp.	0	0	0	0	0	0	0	0	0	0	0	0	0	0	0	0	0	0	0	0	0	0	0	0	0	0	0	0	0	1	0	0	0	0	0	0	0	0	0	1	0	0	0	0	0	0	0	0	0
Sabatieria punctata	0	1	0	0	0	0	0	0	0	1	1	0	0	0	0	0	0	0	0	0	6	0	2	3	1	22	17	0	0	1	1	7	0	1	0	1	0	0	0	0	1	0	0	0	0	1	1	0	0
Sabatieria celtica	0	0	0	0	0	0	0	0	0	0	0	0	0	0	0	0	0	0	0	0	0	0	0	0	0	0	0	0	0	0	0	0	0	0	0	0	0	0	0	0	0	0	0	0	0	0	0	0	0
Comesa sp.	0	0	0	0	0	0	1	0	0	0	0	0	0	0	0	0	0	0	0	0	1	1	0	0	0	0	2	0	1	0	1	0	0	0	2	0	1	0	0	0	0	0	1	0	0	0	0	0	0
Trichethmolaimus hirsutus	0	0	0	0	0	0	0	0	0	0	0	0	0	0	0	0	0	0	0	0	0	0	0	0	0	1	0	0	0	0	0	0	0	0	0	0	0	0	0	0	0	0	0	0	0	0	0	0	0
Pomponema sedecima	1	2	6	0	1	1	3	1	6	7	0	0	1	2	1	2	0	1	0	1	6	0	1	2	2	1	0	0	0	0	0	0	0	0	1	1	0	2	0	2	5	2	2	1	1	14	1	4	9
Paracanthonchus longicaudatus	0	0	0	0	0	0	0	0	0	0	0	0	0	0	0	0	0	0	0	0	0	0	0	0	0	0	0	0	0	0	0	0	0	0	2	1	0	1	0	0	0	0	0	0	0	0	0	0	1
Paracanthonchus platti	0	0	0	0	0	0	0	0	0	0	0	0	0	0	0	0	0	0	0	0	0	0	0	0	1	0	0	0	1	1	0	0	0	0	0	0	0	0	0	0	0	0	0	0	0	0	0	0	0
Paracyatholaimus pentodon	0	2	4	1	0	0	0	0	1	1	0	0	0	2	3	1	1	0	0	0	88	10	15	17	7	14	4	0	2	1	0	3	0	0	0	0	0	0	0	0	1	0	1	1	1	0	3	0	1
Paracyatholaimoides multispiralis	0	0	12	1	0	0	1	2	0	6	1	1	2	2	0	0	2	0	0	0	3	0	0	0	0	0	0	0	0	0	1	3	0	0	0	0	0	0	0	0	0	0	0	0	0	0	0	0	0
Choniolaimus papillatus	0	0	0	0	0	0	0	0	0	0	0	0	0	0	0	0	0	0	0	0	0	0	0	0	0	1	0	0	0	0	0	1	0	0	0	0	0	0	0	0	0	0	0	0	0	0	0	0	0
Gammanema sp.	0	3	1	1	0	0	0	0	1	0	0	0	2	1	2	0	0	1	1	3	0	0	0	0	0	0	1	0	0	0	0	0	1	2	1	1	0	0	0	0	0	0	0	0	0	0	0	0	0
Nannolaimoides effilatus	0	2	1	0	1	0	0	1	1	0	0	0	0	0	1	0	2	1	0	0	0	0	0	0	0	0	0	0	0	0	0	0	0	0	0	0	0	0	0	1	0	0	0	0	1	0	0	0	0
Desmodorid sp. 1	0	0	0	0	0	0	0	0	0	0	0	0	0	0	0	0	0	0	0	0	0	0	0	0	0	0	0	0	0	0	0	0	0	0	0	0	0	0	0	0	0	0	0	0	0	0	1	2	1
Richtersia sp.	0	0	0	0	0	0	0	0	0	0	0	0	0	0	0	0	0	0	0	0	14	1	27	9	18	1	11	0	0	0	0	0	0	0	0	0	0	0	0	0	1	0	0	0	0	0	0	1	0
Synonchiella riemanni	0	0	0	0	1	0	0	0	0	0	0	0	0	0	0	0	0	0	0	0	0	0	0	0	0	0	0	0	0	0	0	0	0	0	0	0	0	0	0	0	0	0	0	0	0	0	0	0	0
Leptonemella aphanothecae	0	0	0	2	2	0	0	0	0	1	1	1	0	0	0	0	0	0	0	0	7	1	4	2	1	5	5	0	0	0	0	1	1	1	0	1	1	0	0	1	2	0	0	0	0	0	0	0	0
Chromaspirina parapontica	0	1	1	0	0	1	3	0	0	0	1	0	0	0	1	1	0	0	0	0	0	0	1	0	0	3	1	1	1	3	2	0	0	1	0	0	0	0	0	0	0	2	0	0	0	0	0	0	0
Desmodora schulzi	0	0	0	0	0	0	0	0	0	0	0	0	0	0	0	0	0	0	0	0	0	0	0	0	0	0	0	0	0	1	0	0	0	0	0	0	1	0	0	0	0	0	0	0	0	0	0	0	0
Desmodora tenuispiculum	0	0	0	0	0	0	0	0	0	0	0	0	0	0	0	0	0	0	0	0	0	0	0	0	0	0	0	0	0	0	0	0	0	0	0	0	0	0	0	0	0	0	0	0	0	0	0	0	0
Pseudonchus sp.	0	0	0	0	0	0	0	0	0	0	0	0	0	0	0	0	0	0	0	0	0	0	0	0	0	0	0	0	0	0	0	0	0	0	0	0	0	0	0	0	0	0	0	0	0	0	0	0	0
Sigmophoranema litorale	0	4	2	2	1	2	3	2	0	4	0	0	0	0	2	1	3	1	0	1	4	5	5	1	4	3	1	0	0	1	1	1	13	8	12	8	5	2	1	13	16	16	12	11	10	23	13	10	3
Spirinia parasitifera	0	0	0	0	1	0	0	0	0	0	1	0	0	0	0	0	0	0	0	0	1	0	2	0	0	2	0	1	1	0	0	1	0	0	0	0	0	0	0	0	0	0	0	0	0	0	0	0	0
Parallelocoilas sp.	0	0	1	0	2	0	2	0	0	2	0	0	0	0	2	1	0	0	0	0	6	0	1	1	2	9	1	4	4	0	4	32	1	1	0	0	1	0	0	0	3	0	1	4	1	0	1	2	0
Calomicrolaimus sp.	0	0	0	0	0	0	0	0	0	2	1	1	0	0	0	0	0	1	4	4	0	0	1	0	3	0	0	0	0	1	0	0	1	1	0	1	0	0	0	1	0	0	0	1	0	0	0	0	0
Microlaimus conothelis	5	3	6	2	1	0	1	0	9	4	9	3	3	7	11	8	2	11	2	4	9	3	6	0	10	12	1	8	8	14	3	0	5	3	14	8	9	27	15	7	14	4	6	4	2	2	2	4	4
Microlaimus monstrosus	0	0	0	0	1	0	0	0	0	0	0	0	0	0	0	0	0	0	2	0	2	0	0	0	0	3	3	0	0	0	0	0	0	0	0	0	0	0	0	0	0	0	0	0	1	0	2	3	0
Microlaimus ostracion	2	8	5	2	1	1	3	2	3	3	1	0	0	2	1	2	2	8	0	1	2	3	0	0	0	8	1	0	1	0	0	0	2	4	1	4	4	1	1	5	2	3	7	2	1	2	0	3	3
Microlaimus sp. 1	11	24	9	22	1	6	2	8	24	12	4	5	19	40	7	13	2	14	1	3	3	7	11	12	10	6	2	1	0	0	0	0	2	2	7	3	2	2	2	6	1	0	6	7	1	1	0	1	3
Nudora bipapillata	0	3	1	1	1	0	4	1	1	0	0	0	6	5	2	6	0	2	0	0	3	3	1	0	0	7	0	3	3	1	2	0	0	0	0	0	0	0	0	1	0	2	0	0	2	5	0	7	2
Camacolaimus sp.	2	0	3	0	1	1	5	2	0	0	0	2	0	0	0	1	1	2	0	1	1	2	0	0	0	2	0	0	0	0	1	0	0	0	0	0	1	0	0	0	1	0	0	0	0	0	1	0	0
Haliplectus sp.	0	0	0	1	0	1	0	0	0	0	0	0	0	0	0	1	0	0	0	0	0	0	0	0	0	0	0	0	0	0	0	0	0	0	0	0	0	0	0	0	0	0	0	0	0	0	0	0	0
Alaimella sp.	0	0	0	0	0	0	0	1	0	0	1	0	0	0	0	0	0	0	0	0	0	0	0	0	0	0	0	0	0	0	0	0	0	0	0	0	0	0	0	0	0	0	0	0	0	0	0	0	0
Leptolaimoides sp.	0	0	0	0	0	0	0	0	0	0	0	0	1	0	0	0	0	0	0	0	0	0	0	0	0	0	0	0	0	0	0	0	0	0	0	0	0	0	0	0	0	0	0	0	0	0	0	0	0
Leptolaimus sp.	0	0	0	0	0	0	2	0	0	0	0	0	0	0	0	0	0	0	0	0	0	0	0	0	0	0	0	0	0	0	0	0	0	0	0	0	0	0	0	0	0	0	0	0	0	0	0	0	0
Stephanolaimus elegans	0	0	0	0	0	0	0	0	0	0	0	0	0	0	0	1	1	1	0	0	0	2	0	1	0	1	0	0	0	0	0	0	2	0	1	3	0	3	0	1	3	0	2	2	1	1	2	5	4
Stephanolaimus jayasreei	1	5	2	1	2	0	2	2	3	0	2	0	2	5	0	1	3	3	4	2	0	0	0	0	0	0	0	0	0	0	0	0	0	0	0	0	0	0	0	0	0	0	0	0	0	0	0	0	0
Tarvaia angusta	1	0	0	0	0	0	0	0	0	1	0	0	0	1	0	0	0	0	0	0	0	0	0	0	0	0	0	0	0	1	0	0	0	0	0	0	0	0	0	0	0	0	0	0	1	0	0	0	0
Aegialoalaimus elegans	0	0	0	0	0	0	0	0	0	0	0	0	0	1	0	2	0	0	0	0	0	0	0	0	1	0	0	0	0	0	0	0	0	0	0	0	0	0	1	0	0	0	0	0	0	0	0	0	0
Cyartonema elegans	1	1	2	0	0	0	0	0	0	0	0	0	0	2	0	2	0	0	0	0	0	0	0	0	0	0	1	0	0	0	0	0	0	0	0	0	0	0	0	0	0	1	0	0	0	0	0	0	0
Southernia sp.	1	0	0	0	0	0	0	0	0	0	0	0	0	0	0	0	0	0	0	0	0	0	0	0	0	0	0	0	0	0	0	0	0	0	0	0	0	0	0	0	0	0	0	0	0	0	0	0	0
Ceramonema yunfengi	2	1	1	1	0	0	1	0	1	2	0	1	1	1	1	1	2	3	0	0	0	0	0	0	0	0	0	0	0	0	0	0	0	0	1	1	0	1	0	2	0	0	1	0	0	0	0	0	0
Dasynemoides albaensis	1	0	1	1	0	1	1	0	0	1	3	1	0	6	0	0	4	1	0	0	0	0	0	0	0	0	0	0	0	0	0	0	0	1	0	0	0	0	0	0	0	2	0	0	1	0	0	0	0
Metadasynemoides sp.	0	0	2	0	0	0	0	0	0	0	0	0	0	2	1	0	0	1	1	0	0	0	0	0	0	0	0	0	1	0	0	0	0	0	1	0	0	2	0	0	0	0	0	0	1	1	0	0	0
Pterygonema sp.	0	0	0	0	0	0	0	0	0	0	0	0	0	0	0	0	0	0	0	0	0	0	0	0	1	0	0	0	0	0	0	0	0	0	0	0	0	0	0	0	0	0	0	0	0	0	0	0	1
Tricoma brevirostris	0	3	0	0	0	0	0	1	1	0	0	1	0	0	1	0	1	1	0	1	0	0	0	0	0	0	0	0	0	0	0	0	0	0	0	0	0	0	0	0	0	0	0	0	1	0	1	1	1
Paramonohystera sp.	0	0	0	0	0	0	0	0	0	0	0	0	0	0	0	1	0	0	0	0	0	0	0	0	0	0	0	0	0	0	0	0	0	1	0	0	0	0	0	0	0	0	0	0	0	0	0	0	1
Daptonema fallax	0	0	0	0	0	0	0	0	0	0	0	0	0	0	0	0	0	0	2	0	0	0	0	0	0	0	0	0	0	0	0	0	0	0	0	0	0	0	0	0	0	0	0	0	0	0	0	0	0
Daptonema hirsutum	0	0	0	0	0	0	0	0	0	1	1	0	0	0	0	0	0	1	0	0	7	0	1	0	0	2	2	0	0	0	0	0	0	0	0	0	0	0	0	0	0	0	0	0	0	0	0	0	0
Daptonema invagiferoum	0	0	1	0	0	0	0	1	0	0	0	0	0	0	0	1	0	0	0	0	7	1	0	0	0	1	1	0	0	0	0	1	0	3	0	1	3	2	1	2	1	3	1	2	1	1	0	0	1
Daptonema normandicum	2	0	2	1	1	3	1	1	1	1	0	0	0	2	0	2	1	0	0	0	7	2	0	0	0	2	6	3	2	0	1	1	0	0	0	0	1	0	0	0	1	1	0	4	0	1	0	0	1
Daptonema oxycerca	0	0	0	0	0	0	0	0	0	0	0	0	0	0	1	0	0	0	0	2	0	0	0	0	0	0	0	0	0	0	0	0	0	0	0	0	0	0	0	0	0	0	0	0	0	0	0	0	0
Daptonema sp. 1	1	2	4	1	0	3	1	3	2	3	0	0	0	0	1	0	0	0	0	0	5	3	0	0	0	7	1	0	0	0	0	2	2	0	1	0	1	0	0	2	6	0	0	0	0	1	0	0	0
Theristus acer	0	0	0	0	3	3	0	0	0	0	0	0	0	1	0	0	0	0	0	0	1	0	0	0	0	0	0	1	4	0	2	0	1	0	0	0	0	0	0	0	3	1	0	0	0	0	0	0	0
Theristus denticulatus	0	0	0	0	0	0	3	0	1	1	1	0	1	1	1	0	1	1	1	0	2	2	0	1	0	2	0	0	0	0	1	1	1	0	0	0	0	0	0	0	0	2	0	4	0	0	0	0	0
Theristus interstitialis	0	0	0	0	0	0	0	0	0	0	0	0	0	0	0	0	0	0	0	0	0	0	0	0	0	0	0	0	0	0	0	0	0	0	0	0	0	0	0	0	0	0	1	2	0	0	0	0	0
Theristus sp. 1	0	0	0	0	0	0	2	10	1	1	0	1	0	3	0	0	0	3	4	0	0	0	0	0	0	1	3	4	4	2	6	0	1	3	2	6	4	4	4	0	9	7	8	10	6	7	2	5	5
Trichotheristus mirabilis	1	2	0	0	0	0	0	0	0	0	0	0	0	0	0	0	0	0	0	0	0	0	0	0	0	0	0	0	0	0	0	0	0	0	0	0	0	0	0	0	0	0	0	0	0	0	0	1	0
Metadesmolaimus pandus	2	9	12	6	9	5	6	4	2	4	0	0	4	8	5	2	18	25	3	14	41	220	210	146	189	4	6	0	1	5	2	0	4	7	6	9	3	6	1	0	18	2	8	2	3	5	5	2	8
Metadesmolaimus sp. 1	0	0	0	0	0	0	2	0	0	0	0	0	0	0	0	0	0	0	0	0	0	0	0	0	0	0	0	0	0	0	0	0	0	0	0	0	0	0	0	0	0	0	0	0	0	0	0	0	0
Gonionchus cumbraensis	0	0	0	0	0	0	0	0	0	0	0	0	0	1	0	0	0	0	0	0	0	0	0	0	0	0	0	0	0	0	0	0	0	0	0	0	0	0	0	0	0	0	0	0	0	0	0	0	0
Gonionchus longicaudatus	1	4	3	2	4	4	0	1	0	2	0	0	2	0	0	1	0	2	0	1	0	0	0	0	0	0	0	0	0	0	0	0	2	4	0	2	0	1	2	1	0	2	7	3	1	2	0	6	1
Xyala striata	14	23	27	22	6	5	4	4	6	9	11	3	20	37	14	17	22	22	7	22	0	0	0	1	2	2	0	3	4	0	1	0	5	5	10	5	9	14	10	11	42	11	25	8	7	5	2	8	4
Rhynchonema sp.	9	33	16	11	0	3	0	0	3	8	5	1	5	32	15	15	9	15	0	5	1	1	0	0	0	2	0	1	0	0	0	0	0	2	4	3	3	4	9	2	3	3	0	1	0	0	3	0	3
Disconema sp.	0	1	0	0	0	0	0	0	0	0	0	0	0	0	0	0	0	0	0	0	0	0	0	0	0	0	0	0	0	0	0	0	0	0	0	0	0	0	0	0	0	0	0	0	0	0	0	0	0
Siphonolaimus sp.	0	0	0	0	0	0	0	0	0	0	0	0	0	0	0	0	0	0	0	0	1	0	0	0	0	1	0	0	1	0	0	0	0	0	0	0	0	0	0	0	0	0	0	0	0	0	0	0	0
Desmolaimus zeelandicus	0	0	0	0	0	0	0	0	0	0	0	0	0	0	0	0	0	0	0	0	0	0	0	0	0	0	4	0	0	0	0	1	0	0	0	0	0	0	0	0	0	0	0	0	0	0	0	0	0
Eleutherolaimus sp.	1	0	0	0	0	0	0	0	0	0	0	1	1	0	0	0	0	1	4	0	2	1	1	0	1	0	1	0	2	0	1	0	0	0	1	1	0	1	0	2	1	2	0	0	1	0	0	1	0
Eumorpholaimus sp.	0	0	0	0	0	0	0	0	0	0	0	0	0	0	0	0	0	0	0	0	0	0	0	0	0	0	0	0	0	0	1	0	0	0	0	0	0	0	0	0	0	0	0	0	0	0	0	0	0
Linhomoeus sp.	0	0	0	0	0	1	0	0	0	0	0	0	0	0	0	0	0	0	0	0	0	0	0	0	0	0	0	1	0	0	0	0	0	0	0	0	0	0	0	0	0	0	0	0	0	0	0	0	0
Metalinhomoeus filiformis	0	0	0	0	0	0	0	0	0	0	0	0	0	0	0	0	0	0	0	0	1	0	0	0	0	0	0	0	0	0	0	0	1	0	0	0	0	0	0	0	0	0	0	0	0	0	0	0	1
Terschellingia communis	0	0	0	0	0	0	0	0	0	0	0	0	0	0	0	0	0	0	0	0	0	0	0	0	0	0	0	0	0	0	0	0	0	0	0	0	0	0	0	0	0	0	0	0	0	1	0	0	0
Axonolaimus helgolandicus	0	0	0	0	0	0	0	0	0	0	0	0	0	0	0	0	0	0	0	0	6	27	3	52	28	5	7	1	1	0	3	0	0	0	0	0	2	0	0	1	1	0	0	2	0	0	0	2	0
Axonolaimus hexapilus	1	0	0	0	2	0	0	2	0	0	1	0	1	1	0	1	3	1	0	1	0	0	0	0	0	0	0	0	0	0	0	0	0	0	0	0	0	0	0	0	0	0	0	0	0	0	0	0	0
Axonolaimus orcombensis	0	0	0	0	0	0	0	0	0	0	0	0	0	0	0	0	0	0	0	0	0	0	0	0	0	0	0	0	0	0	0	0	0	0	0	0	0	0	0	0	0	0	0	0	0	0	0	0	0
Ascolaimus sp.	0	0	0	0	0	0	0	0	0	0	0	0	0	0	0	0	0	0	1	0	0	1	0	0	0	1	0	0	0	0	0	0	0	1	1	2	0	0	0	0	0	0	0	0	0	0	0	0	0
Odontophoroides sp.	2	1	1	1	4	7	3	4	0	1	0	0	1	4	1	2	5	5	1	2	1	4	13	1	0	0	0	2	2	0	1	0	3	3	1	2	4	2	1	9	8	3	3	0	0	4	1	0	0
Odontophora sp.	0	0	0	0	1	0	1	2	0	0	0	0	0	0	0	0	0	0	0	1	14	1	12	9	2	0	5	0	0	2	0	5	0	0	0	0	0	0	0	0	0	0	0	0	0	0	0	0	0
Campylaimus sp.	0	3	1	4	0	1	0	1	3	3	3	3	0	1	0	0	0	0	0	0	0	0	0	0	1	2	0	0	0	0	0	2	0	2	0	2	0	2	1	0	2	0	1	0	0	0	0	0	0
Diplopeltula sp. 1	1	1	1	1	0	0	0	0	0	0	0	0	0	0	0	0	0	0	0	0	0	0	0	0	0	0	0	0	0	0	0	0	0	0	0	0	0	0	0	0	0	0	0	0	0	0	0	0	0
Coninckia macrospirifera	0	0	0	1	0	0	0	1	1	0	0	1	1	1	2	0	1	0	0	0	0	0	0	0	0	0	0	1	0	0	0	0	0	1	0	0	0	0	0	0	0	0	0	1	2	0	0	0	0
[truncated: 15 more columns]
