# Supplementary material for: The Role of the Sedimentary Regime in Shaping the Distribution of Subtidal Sandbank Environments and the Associated Meiofaunal Nematode Communities: An Example from the Southern North Sea
Source: PLoS One. 2014 Oct 8;9(10):e109445. doi: 10.1371/journal.pone.0109445 (PMC4190271; doi:10.1371/journal.pone.0109445)
Supplement: Table S2 — Relative weight of sediment [%] by grain size [μm]. (XLS) [file pone.0109445.s002.xls]

## Sheet: Sheet1
Station	Grain size
	22.4 mm	16 mm	11.2 mm	8 mm	5.6 mm	4 mm	2.8 mm	2 mm	1.4 mm	1 mm	710 um	500 um	355 um	250 um	180 um	125 um	90 um	63 um	44.2 um	31.3 um	22.1 um	15.6 um	11 um	7.8 um	5.5 um	3.9 um	2.75 um	1.95 um	1.38 um	0.98 um	0.69 um	0.49 um	< 0.49 um
SB-X	0	0	0	0	0	0	0.0109788	0.00548938	0.0109788	0.00548938	0.00548938	0.01121	0.086706	3.43503	73.6812	19.6555	2.73294	0.254972	0.0229414	0.0188191	0.0147818	0.0112879	0.0089837	0.00735335	0.00620322	0.0047863	0.00349388	0.00224296	0.00137344	0.000849756	0.000610638	0.000241093	0
SB-A	0	0	0	0	0	0	0.025939	0.0103756	0.0363146	0.0311268	0.0881926	1.45261	9.77244	24.4373	50.5764	11.1325	2.10388	0.225288	0.0236019	0.0190986	0.0155478	0.0120204	0.00923999	0.007279	0.00615377	0.00493515	0.0037819	0.00252594	0.00156412	0.000938473	0.000639656	0.000247458	0
SB-B	0	0	0	0	0	0	0.0104069	0.00520346	0.0104069	0.0156104	0.0156104	0.0416433	0.247458	6.08073	58.7179	31.4936	3.0513	0.23235	0.0173057	0.0142273	0.0111052	0.00816578	0.00623634	0.00512332	0.0045473	0.00375429	0.00290977	0.00194193	0.00118639	0.0006931	0.000457384	0.000171714	0
SB-C	0	0	0	0	0	0	0.00997456	0.00498728	0.00498728	0.00498728	0.00498728	0.00997456	0.0452259	6.24096	77.5292	12.3226	3.20761	0.435579	0.0419902	0.0343462	0.0278562	0.0213274	0.0156478	0.0111678	0.0084123	0.00619495	0.00454815	0.00300185	0.00188993	0.00120917	0.000927136	0.000389008	0
SB-D	0	0	0	0	0	0	0	0	0.0045798	0.0045798	0.0045798	0.0137394	1.11289	27.5475	65.253	4.6027	1.12663	0.164873	0.164873	0	0	0	0	0	0	0	0	0	0	0	0	0	0
SB-E	0	0	0	0	0	0.28463	0.142315	0.616698	1.16224	0.996205	0.806452	0.901328	12.05	28.9558	22.4589	27.1759	3.5725	0.392192	0.1219	0.0969407	0.0722448	0.0508399	0.0369298	0.0283643	0.0233532	0.0181226	0.0135678	0.0090657	0.00580977	0.00375617	0.00281713	0.00114967	0
SB-F	0	0	0	0.21933	0.0143041	0.00953607	0.00476804	0.0190721	0.0286082	0.0286082	0.0333762	0.0774882	0.286121	1.15367	27.3568	61.9332	7.38149	0.716169	0.0669181	0.0753066	0.0835829	0.0886057	0.0899175	0.0842906	0.0756605	0.0601521	0.0447214	0.0290577	0.0177177	0.0105288	0.00707672	0.0038922	6.0411e-05
SB-G	0	0	0	0	0.163858	0.234082	0.678839	0.632022	1.31086	1.07678	1.94288	5.50253	14.0724	25.2139	20.7985	18.5341	6.20885	1.21244	0.311364	0.322539	0.323903	0.311161	0.285241	0.240453	0.195637	0.145044	0.105191	0.0699241	0.0452228	0.0290262	0.0208989	0.0120749	0.000203183
SB-H	0	0	0	0	0.466822	0.0333445	0.133378	0.0333445	0.166722	0.233411	0.400134	0.83677	2.90917	13.3753	35.9514	28.8507	10.9698	2.00833	0.393239	0.455703	0.487612	0.478794	0.438805	0.369	0.303952	0.232753	0.175293	0.11894	0.0761214	0.0472478	0.0333031	0.0194815	0.0011894
SB-I	0	0	0.643013	0.114009	0.684057	0.652134	0.84823	0.866472	1.03065	0.96224	1.55965	4.44258	17.0266	40.7739	21.0102	5.93049	2.0773	0.532985	0.0874008	0.096472	0.105341	0.107365	0.101919	0.0890713	0.0765681	0.0606531	0.0462061	0.0309796	0.0192863	0.011592	0.00797774	0.00460644	7.08683e-05
SBJ	0	0	0	0.26824	0.375536	0.536481	0.643777	1.04614	1.55579	1.28755	1.39485	3.29936	15.5043	44.0182	24.7854	4.29185	0.402361	0.026824	0.563305	0	0	0	0	0	0	0	0	0	0	0	0	0	0
BB-X	0	0	0	0	0	0	0	0	0.00478011	0.0191205	0.0382409	0.224674	3.07647	30.9619	51.8284	12.165	1.43651	0.164284	0.0176051	0.0146072	0.0121789	0.00944101	0.00708872	0.00538905	0.00441984	0.003463	0.00259106	0.00168021	0.00100813	0.000597801	0.000419168	0.000164484	0
BB-A	0	0	0	0	0	0	0	0	0	0.00472166	0.00472166	0.014165	0.713706	22.5262	59.7097	15.4904	1.34724	0.126237	0.0183497	0.0130219	0.00912078	0.00634251	0.00454054	0.00331777	0.0025852	0.00194712	0.00144459	0.000955758	0.000597006	0.000372444	0.000283441	2.60163e-05	0
BB-B	0	0	0	0	0	0	0.0135349	0.00902323	0.0451162	0.121814	0.203023	0.821114	5.63126	46.9392	39.2285	6.1964	0.657931	0.0776101	0.0160148	0.0116539	0.00811766	0.005467	0.00384931	0.00287846	0.0023303	0.00179797	0.00134239	0.000886804	0.00054938	0.000338642	0.000252154	2.19265e-05	0
BB-C	0	0	0	0	0	0	0	0.0178174	0.0534521	0.142539	0.33853	1.75952	7.80896	35.7494	45.8149	7.0627	1.03021	0.129264	0.0211264	0.016149	0.0130188	0.010374	0.0082359	0.00650405	0.00534307	0.00412436	0.00306601	0.00201408	0.00124864	0.000763296	0.000532383	0.000205256	0
BB-D	0	0	0	0	0	0	0.00491884	0.00983768	0.0196754	0.0245942	0.0688637	0.147614	1.50053	25.6301	60.5299	10.3001	1.41541	0.188242	0.0268994	0.0263232	0.0239911	0.0195571	0.0154422	0.0124203	0.0106104	0.00846778	0.00640089	0.00422036	0.00261338	0.00159616	0.00111461	0.000616822	8.11608e-06
BB-E	0	0	0	0	0.6247	0.576646	1.32148	1.85007	2.69101	2.54685	3.89236	7.95291	17.2753	18.2124	15.2345	21.2638	4.29958	0.819758	0.256833	0.255553	0.224595	0.181763	0.144509	0.111394	0.0858565	0.0611257	0.0427792	0.0277302	0.0180132	0.0122602	0.00983974	0.00627919	0.000105238
BB-F	0	0	0	0	0.0391792	0.13223	0.0930506	0.254665	0.401587	0.48974	0.646456	3.53651	17.8298	17.8562	21.2192	29.4321	6.02977	0.977383	0.114	0.118724	0.126965	0.132	0.130261	0.117101	0.100386	0.0768823	0.0561043	0.0366761	0.0230491	0.0143278	0.0100061	0.00561952	9.08467e-05
BB-G	0	0	0	0	0.191479	0.167544	0.359023	0.454763	1.22068	1.53183	2.20201	6.55816	26.1369	27.0943	18.0469	12.9966	2.24988	0.191479	0.598372	0	0	0	0	0	0	0	0	0	0	0	0	0	0
BB-H	0	0	0	0	0	0.0252909	0.0252909	0.0252909	0.0758726	0.0252909	0.101163	0.0505817	0.203814	4.64306	52.1224	34.342	5.30194	1.14511	0.451563	0.38522	0.299606	0.21563	0.155842	0.115266	0.0898028	0.0661609	0.0478908	0.0318058	0.0209408	0.0143551	0.0114719	0.00719272	9.10471e-05
BB-I	0	0	0	0	0.135583	0.185799	0.241036	0.421814	0.507181	0.356533	0.376619	0.458739	8.1831	36.2963	30.4306	17.4828	3.02846	0.639418	0.123976	0.142098	0.160342	0.165377	0.156429	0.135107	0.113891	0.0878217	0.0652407	0.0432815	0.0272974	0.0168485	0.0116924	0.0065817	0.000106156
BB-J	0	0	0	0.26824	0.375536	0.536481	0.643777	1.04614	1.55579	1.28755	1.39485	3.29936	15.5043	44.0182	24.7854	4.29185	0.402361	0.026824	0.563305	0	0	0	0	0	0	0	0	0	0	0	0	0	0
